# Supplementary material for: Functional Analysis of Zebrafish socs4a: Impacts on the Notochord and Sensory Function
Source: Brain Sci. 2022 Feb 10;12(2):241. doi: 10.3390/brainsci12020241 (PMC8869963; doi:10.3390/brainsci12020241)
Supplement: Supplementary file 1 [file brainsci-12-00241-s001.zip]

Archive with 1 entries (1 files):
- brainsci-1466099-supplementary.pdf
